# Supplementary material for: Emerging Strategies for Targeting Angiogenesis and the Tumor Microenvironment in Gastrointestinal Malignancies: A Comprehensive Review
Source: Pharmaceuticals (Basel). 2025 Aug 5;18(8):1160. doi: 10.3390/ph18081160 (PMC12389621; doi:10.3390/ph18081160)
Supplement: Supplementary file 1 [file pharmaceuticals-18-01160-s001.zip]

Archive with 1 entries (1 files):
- pharmaceuticals-3735712-supplementary.pdf
